# Supplementary material for: Development of a 3D functional assay and identification of biomarkers, predictive for response of high-grade serous ovarian cancer (HGSOC) patients to poly-ADP ribose polymerase inhibitors (PARPis): targeted therapy
Source: J Transl Med. 2020 Nov 19;18:439. doi: 10.1186/s12967-020-02613-4 (PMC7678187; doi:10.1186/s12967-020-02613-4)
Supplement: Supplementary file 6 — Additional file 6. Genes, differentially expressed between Sensitive (S) and resistant (R) AsPCs (≥ 1.5 fold, p ≤ 0.05). Table presenting the subset of differentially expressed genes that were selected by initial filtering on confidence at p-value ≤ 0.05, followed by filtering of expression level (≥ 1.5 fold). Using these selection criteria, the table lists 240 upregulated genes and 583 downregulated genes in the PARPis-sensitive AsPCs, as compared to the PARPis-resistant AsPCs. [file 12967_2020_2613_MOESM6_ESM.xlsx]

## Sheet: Sheet2
Additional file 6. Genes, differentially expressed between Sensitive (S) and resistant (R ) AsPCs (≥ 1.5 fold, p≤0.05)
A. Upregulated genes
Gene Name	Systematic Name	Fold Change (S vs. R)
VIM	NM_003380	5.5967
SPRY2	NM_005842	5.47003
GPC6	BX640888	5.0989
GLT8D2	NM_031302	4.16922
CNRIP1	NM_015463	4.14587
BX337332	BX337332	3.93187
DOK6	NM_152721	3.91452
THC2574606	THC2574606	3.85609
PECI	NM_206836	3.84822
ZFP82	NM_133466	3.81653
ROBO1	NM_133631	3.78975
C6orf159	NM_001009994	3.73661
GFPT2	NM_005110	3.6482
CCDC74B	NM_207310	3.58642
HMGA2	NM_003483	3.5494
CDO1	NM_001801	3.53225
BAG2	NM_004282	3.48237
NDN	NM_002487	3.40623
NLGN1	NM_014932	3.34466
SGCG	NM_000231	3.33288
IL11	NM_000641	3.33048
ZSCAN18	NM_023926	3.26045
TCF4	NM_001083962	3.24531
BC039411	BC039411	3.15597
ZFP82	AB075828	3.12673
NBEA	NM_015678	3.11365
THC2655811	THC2655811	3.11117
TXNDC13	ENST00000246024	3.06972
AK094088	AK094088	3.06636
X15674	X15674	3.01244
QPCT	NM_012413	3.00644
GPR84	NM_020370	2.95299
DDR2	BX537651	2.94727
ITGA1	NM_181501	2.94116
FAM171B	AB075826	2.93366
SNHG5	NR_003038	2.90512
ZNF71	NM_021216	2.8926
DPYSL4	NM_006426	2.88502
TIMP1	NM_003254	2.88453
AMIGO2	NM_181847	2.88306
TRPS1	NM_014112	2.87647
SH3BGRL	NM_003022	2.82493
POPDC3	NM_022361	2.81525
RBPMS2	NM_194272	2.81453
CMTM7	NM_138410	2.81385
STAU2	AK002152	2.81345
RASGEF1A	BC022548	2.78524
FBN1	NM_000138	2.73935
AL831999	AL831999	2.72333
GJA1	NM_000165	2.70884
SACS	NM_014363	2.69315
FANCF	NM_022725	2.66804
TMSB15A	NM_021992	2.63782
THC2536817	THC2536817	2.6335
ZNF347	NM_032584	2.63121
MGAT3	NM_002409	2.59032
MLLT11	NM_006818	2.5858
BC013389	BC013389	2.57186
GAMT	NM_000156	2.56544
A_32_P131583	A_32_P131583	2.53192
TXNDC13	NM_021156	2.52746
BEX4	NM_001127688	2.52214
LPHN2	NM_012302	2.50752
GNB4	NM_021629	2.49145
DKFZp547K054	AL390175	2.47999
BQ272125	BQ272125	2.47353
FERMT2	NM_006832	2.43733
C12orf39	ENST00000256969	2.42696
TEX28	NM_001586	2.3926
HOXB2	NM_002145	2.36902
SLC2A14	BC060766	2.36534
ANKRD45	NM_198493	2.34893
LOC400657	NR_024484	2.34465
C3orf18	NM_016210	2.33304
ZNF415	NM_018355	2.32657
ZNF667	NM_022103	2.32472
CLGN	NM_004362	2.31958
C1orf38	BC031655	2.3124
BG185346	BG185346	2.27922
PLEKHO1	NM_016274	2.2668
AW268902	AW268902	2.26133
CN312045	CN312045	2.24558
EPB41L3	NM_012307	2.24455
AK125077	AK125077	2.23964
SLIT2	NM_004787	2.23793
THC2675966	THC2675966	2.23617
DDR2	NM_001014796	2.23528
ZC4H2	NM_018684	2.22615
CAND2	NM_012298	2.21452
MEIS1	NM_002398	2.21021
ADAMTS6	NM_197941	2.1982
AXL	NM_021913	2.19564
GSPT2	NM_018094	2.18307
CPNE8	NM_153634	2.16729
MYL9	NM_181526	2.14559
FLRT2	NM_013231	2.12796
A_24_P926993	A_24_P926993	2.12568
LOC283658	AK055370	2.11755
FAM69B	NM_152421	2.10725
PLCB1	NM_015192	2.10412
TMEM121	NM_025268	2.10019
EXOSC6	ENST00000288063	2.09265
KCNJ12	NM_021012	2.09231
ANXA6	NM_001155	2.08177
CR615016	CR615016	2.07622
RGS18	NM_130782	2.05668
SNAI2	NM_003068	2.0472
LOC641298	AL834164	2.04057
SH2B3	NM_005475	2.03821
LIX1L	ENST00000369308	2.02707
SPRY4	NM_030964	2.01848
ESPNL	NM_194312	2.01763
AU158345	AU158345	2.00832
FGFR1	NM_023110	2.00706
UAP1	NM_003115	1.99841
CPT1C	NM_152359	1.9926
GLI2	NM_005270	1.96684
EID3	NM_001008394	1.95203
KYNU	NM_003937	1.94652
CDC42EP2	NM_006779	1.94458
HOXB3	NM_002146	1.9419
LGALS1	NM_002305	1.93415
MAGED4B	NM_030801	1.93348
FLJ44253	AK126241	1.93227
THC2654608	THC2654608	1.91673
GPR125	NM_145290	1.91614
DNAJC1	NM_022365	1.91393
PDE4A	NM_006202	1.91246
REEP2	NM_016606	1.90946
C16orf45	NM_033201	1.90631
DYRK3	NM_001004023	1.89952
B4GALT6	NM_004775	1.8994
THC2497772	THC2497772	1.89676
ETV5	NM_004454	1.88976
DZIP1	NM_198968	1.87025
AK130366	AK130366	1.86724
CMTM3	NM_144601	1.85322
FBXO2	NM_012168	1.85163
ABL2	NM_001100108	1.845
SUSD5	NM_015551	1.82701
BC041913	BC041913	1.82092
ENST00000377006	ENST00000377006	1.81223
IPW	NR_023915	1.80788
ITGAV	NM_002210	1.79037
C16orf48	NM_032140	1.78854
LIX1L	NM_153713	1.78812
JAM3	NM_032801	1.78671
C1orf9	NM_016227	1.78163
LEPREL2	NM_014262	1.77656
ENST00000285206	ENST00000285206	1.77465
DCP1B	NM_152640	1.76235
HOXB4	NM_024015	1.76223
RGMB	NM_001012761	1.76201
LOC387895	BC040060	1.76139
STEAP2	NM_152999	1.75315
SPAG7	NM_004890	1.7453
PNMA1	NM_006029	1.73856
KLF6	NM_001300	1.73078
SLC25A37	AF495725	1.73046
RPA4	NM_013347	1.72857
CDK2AP1	NM_004642	1.72388
RBM12	NM_006047	1.71934
TTC28	ENST00000397906	1.71696
CEP170	NM_014812	1.70326
IFFO1	NM_001039670	1.69284
EMP3	NM_001425	1.68487
LOC100131482	XM_001722583	1.68248
AW389821	AW389821	1.67601
PDLIM7	NM_213636	1.67497
SHC1	NM_003029	1.67477
B4GALT3	NM_003779	1.67182
NEO1	NM_002499	1.67141
IPO5	NM_002271	1.67071
DYX1C1	NM_130810	1.6682
MAP3K12	NM_006301	1.66718
WBSCR27	NM_152559	1.66717
PCDHA11	NM_018902	1.66627
LMO4	NM_006769	1.65663
THC2709260	THC2709260	1.65581
THC2531204	THC2531204	1.65466
HTR7	NM_019859	1.65228
RAPGEF2	NM_014247	1.65058
AF086071	AF086071	1.64758
C18orf19	NM_001098801	1.64605
TEKT4	NM_144705	1.6421
DUSP22	AK000383	1.64036
FSD1	NM_024333	1.63998
BMI1	NM_005180	1.63779
PTDSS2	NM_030783	1.62934
NAP1L1	NM_004537	1.6286
ZNF214	NM_013249	1.62796
GNAZ	NM_002073	1.62331
A_24_P324424	A_24_P324424	1.6217
PHTF1	AJ011863	1.62094
YRDC	NM_024640	1.6171
DYNC1I2	NM_001378	1.61349
FJX1	NM_014344	1.61106
CCNG1	NM_004060	1.60564
SNAPC2	NM_003083	1.60398
ANKS3	NM_133450	1.60295
KCNG1	NM_002237	1.60293
AK022030	AK022030	1.60162
RPS6KA6	NM_014496	1.59887
FBXL7	NM_012304	1.59596
U69195	U69195	1.59523
THC2500271	THC2500271	1.59448
ST3GAL2	NM_006927	1.59007
MRAS	NM_012219	1.58868
THC2608658	THC2608658	1.58742
CR598364	CR598364	1.58625
PTP4A2	AF208850	1.5803
NUDT11	NM_018159	1.57981
ATXN2	NM_002973	1.57946
ZMYM4	NM_005095	1.57893
THC2609092	THC2609092	1.57767
PDLIM7	NM_005451	1.57725
TTC7B	NM_001010854	1.57543
DBN1	NM_080881	1.57461
PTPN12	NM_002835	1.56646
RTCD1	NM_001130841	1.56474
BTN2A1	NM_078476	1.56345
KLHDC10	D87454	1.55855
DOCK7	NM_033407	1.55723
SEC23A	NM_006364	1.54943
PCTK2	NM_002595	1.54932
LMAN1	NM_005570	1.54776
WRB	NM_004627	1.54676
DAXX	NM_001350	1.54203
PAPSS1	NM_005443	1.53875
TNFRSF10B	NM_003842	1.53763
BMI1	L13689	1.53358
DENND5A	NM_015213	1.53338
ZNF773	NM_198542	1.52893
A_24_P238377	A_24_P238377	1.52892
KIF1B	NM_183416	1.52471
FARP1	NM_005766	1.52427
EIF4EBP1	NM_004095	1.51554
CXXC1	NM_014593	1.513
ST3GAL3	NM_174963	1.5127
MFAP2	NM_017459	1.50247
B. Downregulated genes
Gene Name	Systematic Name	Fold Change (S vs. R)
OSBPL3	NM_015550	-1.50023
IER5	NM_016545	-1.50254
CCDC24	NM_152499	-1.50597
STAT4	NM_003151	-1.506
ME1	NM_002395	-1.51533
ZNF219	NM_016423	-1.51745
APOL1	NM_145343	-1.52502
HIST1H2AD	NM_021065	-1.52908
HIST1H2AJ	NM_021066	-1.53036
USP15	NM_006313	-1.53221
STAP2	NM_001013841	-1.53664
CAPN2	NM_001748	-1.53764
SH3D19	NM_001009555	-1.53879
MUDENG	NM_018229	-1.54002
DIRC2	NM_032839	-1.54503
AIFM2	NM_032797	-1.55534
ENST00000399573	ENST00000399573	-1.56085
EXOC3	AK131103	-1.56238
KIAA0513	NM_014732	-1.56565
HIST2H2AC	NM_003517	-1.56774
COPZ2	NM_016429	-1.56931
SLC39A11	NM_139177	-1.57274
PKP2	X97675	-1.57558
SECTM1	NM_003004	-1.57763
BQ717518	BQ717518	-1.58235
EFNB2	NM_004093	-1.58331
KLF7	NM_003709	-1.58429
STXBP5	NM_139244	-1.58587
LRRC8E	NM_025061	-1.59295
HIBADH	NM_152740	-1.59382
PGM2	NM_018290	-1.59547
STAT1	NM_139266	-1.59618
PHKB	NM_001031835	-1.59723
GPC1	NM_002081	-1.60255
ADI1	NM_018269	-1.6089
C20orf24	NM_018840	-1.60914
ASAP2	NM_003887	-1.61006
RNF217	NM_152553	-1.61244
ARAP3	NM_022481	-1.61271
AVPI1	NM_021732	-1.61542
LMNA	NM_005572	-1.61675
HIST3H2A	NM_033445	-1.62206
SAV1	NM_021818	-1.62473
ACOT8	NM_005469	-1.62515
ATP9A	NM_006045	-1.6268
CD14	NM_000591	-1.62869
PIK3IP1	NM_052880	-1.63093
LOC440894	AK056084	-1.63476
ENST00000398832	ENST00000398832	-1.63476
CBLB	NM_170662	-1.6383
ADAL	BX647599	-1.64454
NPEPL1	NM_024663	-1.6477
SGMS2	NM_152621	-1.64779
PLEKHA6	NM_014935	-1.65602
THC2619531	THC2619531	-1.65605
LRRFIP1	NM_004735	-1.65953
THC2596442	THC2596442	-1.66065
TNFRSF10A	NM_003844	-1.66298
IFITM2	NM_006435	-1.66402
ITM2B	NM_021999	-1.66662
PSG7	NM_002783	-1.67181
MEGF6	NM_001409	-1.67257
CTNNAL1	NM_003798	-1.68117
ATP5E	NM_006886	-1.68423
NMNAT3	NM_178177	-1.68795
CAMK2D	NM_001221	-1.68974
TAP1	NM_000593	-1.69374
ANKRD35	NM_144698	-1.69416
ANXA2P3	NR_001446	-1.69517
SC5DL	NM_001024956	-1.69679
A_24_P868905	A_24_P868905	-1.69802
DUSP14	NM_007026	-1.69845
PLEKHH2	NM_172069	-1.70298
CAT	NM_001752	-1.70305
A_32_P167592	A_32_P167592	-1.70389
FAM110C	NM_001077710	-1.70566
PLEKHA1	NM_001001974	-1.70919
FGF18	NM_003862	-1.71161
MAP2K3	NM_145109	-1.71248
JUB	NM_032876	-1.72055
A_24_P101742	A_24_P101742	-1.7216
RNF125	AK027134	-1.72182
MORC4	NM_024657	-1.7236
SULT1A1	NM_177529	-1.72391
ABCB1	NM_000927	-1.72659
DDX60	NM_017631	-1.72865
HSPA2	NM_021979	-1.73097
EIF2AK2	NM_002759	-1.7322
THC2507792	THC2507792	-1.73507
TNS3	NM_022748	-1.73849
PANK3	NM_024594	-1.74598
PARP12	NM_022750	-1.74823
SULT1A2	NM_177528	-1.74997
HIST1H1E	NM_005321	-1.75147
STARD5	NM_181900	-1.75456
MOSPD2	NM_152581	-1.75856
ITGB8	NM_002214	-1.7587
HLA-DRB1	NM_002124	-1.76268
MAPK13	NM_002754	-1.7651
HYLS1	NM_145014	-1.76518
THC2543840	THC2543840	-1.76925
ARID1B	NM_017519	-1.77233
LGALS8	L78132	-1.7734
CAST	NM_001750	-1.77484
DBI	NM_020548	-1.77529
YPEL3	NM_031477	-1.77722
HLA-G	NM_002127	-1.79045
ANXA2P1	NR_001562	-1.79095
HLA-C	NM_002117	-1.79307
SYNGR2	NM_004710	-1.79379
ANXA2	NM_001002857	-1.7938
CXorf39	NM_207318	-1.79447
GALNAC4S-6ST	NM_015892	-1.80018
RNF141	NM_016422	-1.80284
MLKL	NM_152649	-1.80649
CCNYL1	NM_152523	-1.80655
A_23_P170713	A_23_P170713	-1.80692
CD109	NM_133493	-1.80742
PPIC	NM_000943	-1.80839
HIST1H2AG	NM_021064	-1.81374
A_24_P106166	A_24_P106166	-1.81683
IFITM4P	NR_001590	-1.81916
A_24_P332953	A_24_P332953	-1.82248
FLJ31356	AK055918	-1.82709
MPZL3	ENST00000278949	-1.82858
OSBPL10	NM_017784	-1.83456
LOC646609	XR_037907	-1.83537
HIST1H2AH	NM_080596	-1.84021
SLC9A3R1	AF015926	-1.84251
CAPG	NM_001747	-1.84266
SETD6	NM_024860	-1.84332
OXTR	NM_000916	-1.8453
A_32_P327750	A_32_P327750	-1.85121
THC2780391	THC2780391	-1.85288
SLC2A5	NM_003039	-1.85362
MYOF	NM_013451	-1.85603
FLJ21075	NM_025031	-1.85719
LOC341230	XR_018617	-1.85777
MAST4	NM_015183	-1.86022
CTSB	NM_147780	-1.86334
CR624517	CR624517	-1.86943
KTN1	NM_004986	-1.87673
HIST1H2AM	NM_003514	-1.88108
OPN3	NM_014322	-1.88214
TBC1D2	NM_018421	-1.88455
PSG1	NM_006905	-1.887
CAMK2N1	NM_018584	-1.88719
AP1S3	NM_001039569	-1.88873
MYOF	NM_133337	-1.89178
SASH1	NM_015278	-1.89498
THC2739760	THC2739760	-1.8952
STAMBPL1	NM_020799	-1.89539
PSD4	NM_012455	-1.89805
AHNAK	NM_024060	-1.89958
TDRD7	NM_014290	-1.90021
HIST1H2AK	NM_003510	-1.90115
P4HTM	NM_177938	-1.91105
C10orf65	NM_138413	-1.91114
TST	NM_003312	-1.9122
GPRC5A	NM_003979	-1.91504
KIAA1147	NM_001080392	-1.91648
VAMP8	NM_003761	-1.91667
NPC2	NM_006432	-1.91733
ARHGAP25	NM_001007231	-1.91794
SLC39A4	NM_017767	-1.92139
F2RL1	NM_005242	-1.92146
TPM1	NM_001018008	-1.92643
GCOM1	NM_001018100	-1.92665
TNFAIP2	NM_006291	-1.92694
CR603450	CR603450	-1.92701
MR1	NM_001531	-1.92907
PAG1	NM_018440	-1.92987
ARNTL2	NM_020183	-1.93532
CBR1	NM_001757	-1.93635
MALAT1	NR_002819	-1.93644
MGST2	NM_002413	-1.93743
TMEM173	NM_198282	-1.94347
CD47	NM_001777	-1.94356
SP110	NM_004510	-1.9438
PTPN3	NM_002829	-1.94916
DNAJA4	NM_018602	-1.94933
CCDC125	NM_176816	-1.95333
GSC	NM_173849	-1.95803
ATP1B3	NM_001679	-1.96033
ENST00000270031	ENST00000270031	-1.96049
PBX1	NM_002585	-1.97119
OSTF1	NM_012383	-1.97277
ULBP2	NM_025217	-1.97354
SLC25A27	NM_004277	-1.97576
GPR126	NM_020455	-1.97594
KRT23	NM_015515	-1.97676
A_24_P7040	A_24_P7040	-1.97837
SEMA3E	NM_012431	-1.98272
SSH3	NM_017857	-1.98416
AK092921	AK092921	-1.99161
A_24_P900555	A_24_P900555	-1.99493
NR1D2	NM_005126	-1.99718
ARHGEF3	NM_019555	-1.99778
CCL26	NM_006072	-1.99801
GSDMD	NM_024736	-2.00024
LAMC2	NM_018891	-2.0024
ARHGEF5	NM_005435	-2.01144
KCTD12	NM_138444	-2.0122
WNT4	NM_030761	-2.01705
AA455656	AA455656	-2.02219
TRIM59	NM_173084	-2.02365
AW804939	AW804939	-2.02689
MAFB	NM_005461	-2.02698
MITF	NM_198159	-2.02907
HLA-B	NM_005514	-2.03218
KHDC1	NM_030568	-2.0332
SIPA1L2	NM_020808	-2.03545
CLIC3	NM_004669	-2.03737
C4orf32	NM_152400	-2.03845
LMO7	NM_005358	-2.04048
BCO2	NM_031938	-2.04429
TRIM14	NM_014788	-2.0471
ETS2	NM_005239	-2.04762
A_24_P367100	A_24_P367100	-2.04877
THC2550342	THC2550342	-2.04892
A_24_P358606	A_24_P358606	-2.05679
B4GALT1	NM_001497	-2.0568
IFITM3	NM_021034	-2.05681
KRT8P15	XR_016994	-2.0644
SLC48A1	NM_017842	-2.06523
IL1RAP	NM_002182	-2.06792
TMEM187	NM_003492	-2.06908
TLR3	NM_003265	-2.07296
S100A16	NM_080388	-2.07371
CAV2	NM_001233	-2.07452
STK17A	NM_004760	-2.078
RNF43	NM_017763	-2.07923
LAMC2	NM_005562	-2.08005
SMAD3	U68019	-2.08669
TRIM69	BC031266	-2.08844
LOC728323	NR_024437	-2.0903
CD47	NM_198793	-2.09176
CKB	NM_001823	-2.0921
BC063022	BC063022	-2.09334
PAPSS2	NM_001015880	-2.09863
LMO2	NM_005574	-2.10141
HLA-DRB3	NM_022555	-2.10836
IFNGR1	NM_000416	-2.11138
LGALS8	NM_006499	-2.11331
hCG_1988300	CR613736	-2.11763
EIF4E3	NM_173359	-2.12
FLJ43692	NM_001003702	-2.12458
KCNK2	NM_001017424	-2.12522
TOM1L2	NM_001082968	-2.13112
EY892390	EY892390	-2.13345
AF143325	AF143325	-2.13685
S100A11	NM_005620	-2.13827
AL832534	AL832534	-2.14035
ANXA4	NM_001153	-2.14327
HLA-C	BC002463	-2.14617
H2AFJ	NM_177925	-2.14674
SKAP2	NM_003930	-2.15355
C2orf55	NM_207362	-2.15706
AK091178	AK091178	-2.1581
FRAS1	NM_025074	-2.1634
BST2	NM_004335	-2.16781
MATN2	NM_030583	-2.16799
CARD10	NM_014550	-2.16998
FAM25C	NM_001137548	-2.1734
AK026984	AK026984	-2.17641
EGFLAM	NM_152403	-2.17716
PYDC1	NM_152901	-2.17938
EPS8L2	NM_022772	-2.18184
APOL3	NM_145641	-2.18641
NAPRT1	NM_145201	-2.18873
A_24_P93111	A_24_P93111	-2.1924
NP101106	NP101106	-2.19345
ARHGEF16	NM_014448	-2.19372
INPP1	NM_002194	-2.20723
HLA-F	NM_018950	-2.21088
CARD17	NM_001007232	-2.21244
CXADR	NM_001338	-2.21467
ACP5	NM_001611	-2.22062
BC006271	BC006271	-2.22339
FLJ38359	AK095678	-2.22728
OAS3	NM_006187	-2.22808
DDX58	NM_014314	-2.22852
ARHGAP23	XM_290799	-2.23164
FBXO25	NM_183421	-2.23257
CBR3	NM_001236	-2.23366
SYNGR2	BC105992	-2.24059
DNER	NM_139072	-2.2423
BIK	NM_001197	-2.24305
CMYA5	NM_153610	-2.24317
LCMT2	NM_014793	-2.24748
ITGB6	NM_000888	-2.25455
TREX1	NM_016381	-2.2551
RIN2	NM_018993	-2.25805
NMI	NM_004688	-2.25951
NSUN7	NM_024677	-2.26308
ARSI	NM_001012301	-2.26537
THC2656519	THC2656519	-2.26858
AK124281	AK124281	-2.27751
HIST1H1C	NM_005319	-2.27872
AP1S3	BC021898	-2.27927
A_24_P890995	A_24_P890995	-2.27996
F11R	NM_016946	-2.29022
DDR1	NM_013993	-2.29483
GALNT14	NM_024572	-2.3023
A_23_P125109	A_23_P125109	-2.30555
MAF	NM_001031804	-2.30616
PYCARD	NM_013258	-2.31373
NCOA7	NM_181782	-2.31762
S73202	S73202	-2.32058
LTBR	NM_002342	-2.32732
SAMHD1	NM_015474	-2.32797
SEMA5A	NM_003966	-2.32914
PLS3	NM_005032	-2.32977
SLC44A3	NM_152369	-2.33192
GALNTL4	NM_198516	-2.33577
MET	NM_000245	-2.34247
MYOM2	NM_003970	-2.34319
THC2666453	THC2666453	-2.35464
ETV7	NM_016135	-2.3588
PLA2G16	NM_007069	-2.35925
JAZF1	NM_175061	-2.37936
ZNF365	NM_014951	-2.38108
CHADL	NM_138481	-2.38615
RBM47	NM_019027	-2.39229
SNCA	NM_007308	-2.40088
A_24_P195974	A_24_P195974	-2.40193
SAMD9L	NM_152703	-2.40326
GLRB	NM_000824	-2.40404
TRIM38	NM_006355	-2.40597
PCSK1	NM_000439	-2.41196
SMARCA2	NM_139045	-2.41253
HSPB1	NM_001540	-2.41729
NUDT7	NM_001105663	-2.41739
DHRS3	NM_004753	-2.41858
CR622110	CR622110	-2.42125
EZR	NM_003379	-2.42127
PDLIM1	NM_020992	-2.42464
AHR	NM_001621	-2.42702
VAV1	NM_005428	-2.43058
HERC6	NM_017912	-2.43318
ZNF594	NM_032530	-2.43401
PVRL3	BC017572	-2.44532
MAP7	NM_003980	-2.45162
ATP1B1	NM_001677	-2.45678
LOC100128918	ENST00000341865	-2.45846
CCDC144B	AK093811	-2.46067
A_24_P745352	A_24_P745352	-2.4612
TMEM125	NM_144626	-2.46732
OTUD1	AB188491	-2.47168
LOC644189	AK092522	-2.47228
MAOA	NM_000240	-2.47479
MYLIP	NM_013262	-2.47781
HSPA1A	NM_005345	-2.49453
THC2736113	THC2736113	-2.49471
CDK6	NM_001259	-2.49601
THC2659853	THC2659853	-2.49885
THC2697511	THC2697511	-2.4993
ACOT4	NM_152331	-2.50145
C9orf3	NM_032823	-2.50294
CXADRP2	NR_024387	-2.50395
F3	NM_001993	-2.50515
ENST00000318291	ENST00000318291	-2.50518
ANXA8L2	NM_001630	-2.50682
DOK7	NM_173660	-2.51593
ARRDC4	NM_183376	-2.51892
MCTP2	BC041387	-2.5212
KRT8	NM_002273	-2.52291
HCP5	L06175	-2.53362
SLFN11	NM_152270	-2.53921
FGD4	NM_139241	-2.54085
PSMB9	NM_002800	-2.54292
SNORD123	AK095831	-2.54961
SDR42E1	NM_145168	-2.55214
PLK2	NM_006622	-2.55668
NRP1	NM_001024629	-2.56235
TMPRSS3	NM_032405	-2.5674
RHOD	NM_014578	-2.5764
IRF7	NM_004031	-2.57898
HLA-A	NM_002116	-2.5814
NAP5	NM_207481	-2.59655
LIMCH1	NM_014988	-2.59871
AP1M2	NM_005498	-2.60609
NR3C1	NM_001018077	-2.62306
BTBD6	NM_033271	-2.62893
MYO5B	NM_001080467	-2.62909
EPS8	NM_004447	-2.63032
A_24_P178167	A_24_P178167	-2.63468
PSG9	NM_002784	-2.6364
EDN1	NM_001955	-2.6393
MICALCL	NM_032867	-2.64022
B2M	NM_004048	-2.64277
PSG6	NM_002782	-2.65801
PSG4	NM_213633	-2.66101
A_23_P370707	A_23_P370707	-2.66897
CCDC144B	NM_182568	-2.67715
C11orf52	NM_080659	-2.68449
ZSCAN16	NM_025231	-2.70555
DENND2D	NM_024901	-2.7088
AW444553	AW444553	-2.72003
THC2639718	THC2639718	-2.72162
THC2657193	THC2657193	-2.7257
RASSF9	NM_005447	-2.72818
LRRC61	NM_023942	-2.73349
A_24_P418216	A_24_P418216	-2.74055
SCHIP1	NM_014575	-2.74081
BC031342	BC031342	-2.74447
PARP9	NM_031458	-2.74645
MARVELD2	NM_001038603	-2.75249
C2orf74	ENST00000398622	-2.75867
C1orf21	NM_030806	-2.76916
A_24_P281605	A_24_P281605	-2.77091
CMAH	NR_002174	-2.7803
LEPREL1	NM_018192	-2.78075
A_24_P401124	A_24_P401124	-2.79116
C1orf226	NM_001085375	-2.79922
SGK1	NM_005627	-2.80734
PRSS23	NM_007173	-2.82025
THBD	NM_000361	-2.82492
A_24_P341546	A_24_P341546	-2.82965
A_23_P72014	A_23_P72014	-2.83233
BC004287	BC004287	-2.83505
FAM134B	NM_001034850	-2.83618
CYP39A1	NM_016593	-2.83794
GCNT1	NM_001490	-2.84099
LOC149501	XR_018597	-2.84433
A_24_P15973	A_24_P15973	-2.84662
PDE5A	NM_001083	-2.85036
SMPDL3A	NM_006714	-2.85643
A_32_P122492	A_32_P122492	-2.85843
GABRE	NM_004961	-2.86321
PLEKHG4	NM_015432	-2.86375
SSFA2	NM_006751	-2.86383
ARNT2	NM_014862	-2.86492
AREG	NM_001657	-2.86696
BC035647	BC035647	-2.8791
DSC3	NM_024423	-2.8898
CCL28	NM_148672	-2.89705
CTSH	NM_148979	-2.89995
AF088076	AF088076	-2.90639
KCNK1	NM_002245	-2.90765
ZFP36L2	NM_006887	-2.90852
CR614418	CR614418	-2.9088
SAMD9	NM_017654	-2.92325
SDPR	NM_004657	-2.92781
AF026246	AF026246	-2.93445
KIAA1324L	NM_152748	-2.94525
LIPH	NM_139248	-2.94897
C10orf67	NM_153714	-2.95438
LOC26010	NM_015535	-2.95647
COL8A2	NM_005202	-2.95915
C19orf33	NM_033520	-2.96327
CD9	NM_001769	-2.9637
A_32_P73413	A_32_P73413	-2.96641
A_32_P75141	A_32_P75141	-2.98908
A_24_P384369	A_24_P384369	-2.98923
A_24_P264644	A_24_P264644	-3.01786
ITGA6	NM_000210	-3.03084
ENST00000311208	ENST00000311208	-3.04445
DUSP23	NM_017823	-3.06296
C1orf59	NM_144584	-3.0655
CASP1	NM_033292	-3.09292
SULF2	NM_018837	-3.09312
NFIA	NM_005595	-3.10057
HTRA1	NM_002775	-3.10194
PRR15	NM_175887	-3.10213
A_24_P281374	A_24_P281374	-3.12443
RSAD2	NM_080657	-3.13481
C10orf116	NM_006829	-3.13528
ADAL	NM_001012969	-3.13565
DEFB1	NM_005218	-3.15554
PLSCR1	NM_021105	-3.16182
KLF5	NM_001730	-3.16912
KRT33A	NM_004138	-3.17073
HLA-F	ENST00000376844	-3.17844
KRT18P40	XR_017288	-3.19618
PRAGMIN	NM_001080826	-3.19942
MX1	NM_002462	-3.21197
AF390550	AF390550	-3.22328
PSMB8	NM_004159	-3.2301
IFIH1	NM_022168	-3.23419
A_24_P780319	A_24_P780319	-3.23928
KRT18P28	XR_019568	-3.24141
MBP	NM_001025100	-3.27831
GLUL	NM_002065	-3.29976
AA837799	AA837799	-3.30695
PTPN3	ENST00000374541	-3.31536
DDX43	NM_018665	-3.33476
KRT18P33	XR_019330	-3.34509
LGALS3	NM_002306	-3.35046
AADAC	NM_001086	-3.36101
FAM129A	NM_052966	-3.37751
A_24_P686014	A_24_P686014	-3.39567
FAM84B	NM_174911	-3.4056
CTAGE4	XM_001726736	-3.40563
A_24_P230486	A_24_P230486	-3.40978
PHLDB2	NM_145753	-3.42201
CARD16	NM_001017534	-3.44609
LAMB1	NM_002291	-3.45453
KRT18P49	XM_001714362	-3.4577
AK2P2	XR_017211	-3.46253
PSG8	NM_182707	-3.46274
CPVL	NM_019029	-3.4646
A_24_P16230	A_24_P16230	-3.47456
hCG_1815491	AF275804	-3.48257
TXNIP	NM_006472	-3.48493
A_24_P6850	A_24_P6850	-3.48828
FLJ22662	NM_024829	-3.49183
AI311458	AI311458	-3.49447
IL1RAP	NM_134470	-3.52258
LOC647954	XR_018676	-3.52266
A_24_P109661	A_24_P109661	-3.53323
LAMA3	NM_198129	-3.5339
ADM	NM_001124	-3.53605
KRT18P34	XR_019198	-3.5389
NTN4	NM_021229	-3.56326
SQRDL	NM_021199	-3.5872
KRT18P19	XR_019026	-3.61688
GALNT3	NM_004482	-3.63643
A_24_P409420	A_24_P409420	-3.64062
A_24_P230466	A_24_P230466	-3.64289
LOC442249	XR_019231	-3.65739
THC2645298	THC2645298	-3.65746
CLDN1	NM_021101	-3.65812
A_24_P264293	A_24_P264293	-3.69626
A_24_P383660	A_24_P383660	-3.71349
A_24_P358406	A_24_P358406	-3.72033
CDKN2B	NM_078487	-3.73231
P2RY2	NM_176072	-3.7459
ARHGAP29	NM_004815	-3.75355
CDKN2A	NM_058197	-3.76066
KRT18P30	XR_042416	-3.77126
A_24_P24645	A_24_P24645	-3.81468
AK098314	AK098314	-3.82458
THC2524582	THC2524582	-3.83458
TMEM154	NM_152680	-3.88348
PKIB	NM_181795	-3.89131
NCF2	NM_000433	-3.89748
A_24_P281443	A_24_P281443	-3.90553
KRT18	NM_000224	-3.91014
EPB41L4A	NM_022140	-3.93146
IFI16	NM_005531	-3.94335
LOC100128116	XR_038299	-3.94734
A_24_P161827	A_24_P161827	-3.97359
MAL2	NM_052886	-4.00907
A_24_P418687	A_24_P418687	-4.01934
KRT18P42	XR_018193	-4.0439
A_24_P584463	A_24_P584463	-4.0603
ARMCX3	NM_016607	-4.06623
RTKN2	NM_145307	-4.10508
A_24_P306704	A_24_P306704	-4.1444
A_24_P471242	A_24_P471242	-4.15783
A_24_P161733	A_24_P161733	-4.17791
THC2535223	THC2535223	-4.19961
BMP4	NM_001202	-4.21495
A_24_P792988	A_24_P792988	-4.25628
IL18	NM_001562	-4.26893
FLJ40504	NM_173624	-4.31911
S100A10	NM_002966	-4.33484
TGM1	NM_000359	-4.43385
KRT19	NM_002276	-4.45267
PODXL	NM_001018111	-4.47152
BF803942	BF803942	-4.51975
FST	NM_013409	-4.53055
A_24_P247233	A_24_P247233	-4.62043
KCNS3	NM_002252	-4.6312
ANXA3	NM_005139	-4.67223
S100A6	NM_014624	-4.67773
TPD52L1	NM_001003395	-4.81494
PERP	AK097958	-4.87621
A_32_P218707	A_32_P218707	-4.87706
SLPI	NM_003064	-4.93621
LYPLAL1	NM_138794	-4.97475
KIAA1199	NM_018689	-5.17779
CD24	L33930	-5.27202
AK094799	AK094799	-5.40491
GPX1	NM_201397	-5.43741
MTSS1	NM_014751	-5.52329
METTL7A	NM_014033	-5.62371
ANXA1	NM_000700	-5.79366
EFEMP1	NM_004105	-5.83568
JAG1	NM_000214	-5.86805
PLAT	NM_000930	-5.94652
CDH1	NM_004360	-7.11449
